# Supplementary material for: Intramedullary Spinal Cord Tumors: Whole-Genome Sequencing to Assist Management and Prognosis
Source: Cancers (Basel). 2024 Jan 18;16(2):404. doi: 10.3390/cancers16020404 (PMC10814932; doi:10.3390/cancers16020404)
Supplement: Supplementary file 1 [file cancers-16-00404-s001.zip]

Archive with 1 entries (1 files):
- cancers-2727798-supplementary.pdf
